# Supplementary material for: Resveratrol and Its Metabolite as Potential Allosteric Regulators of Monoamine Oxidase A Activity in the Brain and Liver Under Chronic Predator Stress
Source: Biomedicines. 2025 May 14;13(5):1196. doi: 10.3390/biomedicines13051196 (PMC12109230; doi:10.3390/biomedicines13051196)
Supplement: Supplementary file 1 [file biomedicines-13-01196-s001.zip]

Archive with 1 entries (1 files):
- biomedicines-3579978-supplementary.pdf
